# Supplementary material for: A study on the correlation between the mean platelet volume to monocyte count ratio and long-term prognosis in patients with newly diagnosed coronary artery disease
Source: Front Cardiovasc Med. 2025 Oct 9;12:1643542. doi: 10.3389/fcvm.2025.1643542 (PMC12546218; doi:10.3389/fcvm.2025.1643542)
Supplement: Supplementary file 1 [file Datasheet1.xlsx]

## Sheet: data
age	gender	diabetes	HT	gensini	diagnosis	MACE	smoke	drink	MMR
53	1	0	0	110	1	1	1	1	24
66	1	0	2	34	1	1	1	1	14.11
67	2	1	2	32	2	1	0	0	31.94
74	2	1	3	112	2	1	0	0	30.28
49	1	0	3	124	1	1	0	0	27.5
55	2	1	3	52	2	1	0	0	21.76
44	1	0	0	44	1	1	1	0	19.56
63	1	0	3	60	2	1	0	0	18.8
55	1	1	3	92	2	1	1	0	25.64
51	1	0	1	56	1	1	0	0	21
68	1	0	1	30	2	1	0	0	19.51
82	2	1	3	8	2	1	0	0	16.2
59	1	0	3	136	1	1	1	1	21
61	2	1	3	50	1	1	0	0	55
51	1	0	0	8	1	1	1	1	20.75
48	1	0	0	68	1	1	0	0	16.4
75	2	1	3	4	2	1	0	0	26.43
64	2	1	3	96	1	1	0	0	24.67
55	2	0	3	40	1	1	0	0	60.67
51	1	0	0	10	2	1	0	0	35.93
60	1	1	0	32	1	1	0	0	19.75
69	1	0	3	8	2	1	0	0	16.8
73	1	0	1	96	2	1	0	0	14.69
63	2	1	1	80	1	1	0	0	21.25
64	2	1	0	84	2	1	0	0	49.5
82	2	0	3	52	1	1	0	0	17.8
69	1	0	0	88	1	1	1	0	12.67
55	1	0	0	16	2	1	0	0	21
36	1	0	0	32	1	1	0	0	12.43
77	1	1	3	22	1	1	0	1	9.38
58	1	0	1	48	1	1	0	0	37.5
59	1	0	1	164	2	1	1	1	29.33
60	1	0	1	22	2	1	1	0	20.5
70	1	0	1	108	2	1	1	1	19.09
55	1	1	0	40	1	1	1	1	16.6
55	1	0	3	18	1	1	0	0	34.33
54	1	0	3	66	2	1	1	1	29
48	1	0	2	24	2	1	1	0	24.29
54	2	1	2	22	1	1	0	0	18.5
67	2	0	0	34	1	1	0	0	34.14
67	2	0	0	2	2	1	0	0	29
83	2	0	3	32	1	1	0	0	18.8
68	1	1	0	144	2	1	0	0	17.67
65	1	0	3	24	1	1	0	0	17
68	1	1	3	50	1	1	1	1	14.5
64	1	0	0	21	2	1	0	0	20.25
40	1	0	2	44	1	1	1	1	12.63
63	2	0	0	4	2	1	0	0	26.75
68	1	0	3	84	2	1	0	0	18
76	1	1	3	58	2	1	0	0	25.33
65	1	1	1	84	1	1	1	1	18.43
47	1	0	3	117.5	1	1	1	1	17.22
62	1	1	2	4	2	1	1	1	15.08
68	1	1	1	20	1	1	1	0	11
68	2	1	3	62	1	1	0	0	19
62	1	0	0	32	1	1	1	1	17.8
70	2	0	0	36	1	1	0	0	15.2
53	1	0	2	40	2	1	0	0	26
63	1	0	2	58	2	1	0	0	23.06
56	2	0	0	48	2	1	0	0	16.4
61	1	1	3	10	2	1	0	0	16.4
72	2	0	3	42	1	1	0	0	15.2
62	1	0	0	42	2	1	0	0	13.83
60	2	0	2	80	2	1	0	0	19.5
64	1	0	3	30	1	1	1	0	18.75
62	2	0	0	26	1	1	1	0	24.75
63	2	1	1	14	1	1	0	0	23.9
56	1	0	0	80	2	1	0	0	19
79	1	0	1	60	1	1	0	0	16
60	2	0	0	12	2	1	0	0	33.55
56	1	1	0	74	2	1	0	0	31.67
69	2	1	2	150	2	1	0	0	17.2
72	1	0	3	104	2	1	0	0	16.6
49	2	0	3	16	1	1	0	0	15.47
69	1	0	0	176	1	1	0	0	9.33
68	1	1	3	114	1	1	0	0	30
70	1	0	0	76	2	1	0	0	22
63	2	1	3	22	2	1	0	0	22
76	1	0	0	52	1	1	0	0	20.75
50	2	0	3	10	2	1	0	0	20.6
43	1	0	2	9	1	1	1	1	18
54	1	0	0	16	2	1	0	0	17.83
68	2	0	3	66	1	1	0	0	14
77	2	0	3	54	1	1	0	0	36.45
83	1	0	3	132	2	1	1	1	27.57
83	2	0	0	10	1	1	0	0	20.75
56	2	0	1	10	2	1	0	0	17.2
73	1	0	3	56	1	1	0	0	14.6
62	2	0	3	64	2	1	0	0	13.11
66	1	0	3	72	1	1	1	1	13
55	1	0	0	32	1	1	0	0	13
64	2	1	3	4	2	1	0	0	24.75
69	1	0	2	36	2	1	0	0	28.75
56	1	0	3	40	1	1	1	1	28.33
58	2	0	0	56	1	1	0	0	27
64	2	0	3	6	2	1	0	0	24.67
63	1	1	0	104	1	1	1	1	18.75
73	1	0	3	38	2	1	0	0	14.33
67	1	0	3	19	2	1	0	0	12
41	1	1	0	54	1	1	1	0	11.91
47	1	0	0	80	1	1	1	1	9.71
52	1	0	1	44	2	1	1	0	27.67
65	1	1	0	16	2	1	0	0	27.67
71	2	1	0	10	2	1	0	0	21.16
59	2	1	3	52	2	1	0	0	20.25
69	2	1	3	14	2	1	0	0	20.25
72	2	0	3	2	2	1	0	0	17.6
72	1	1	1	24	1	1	1	1	20
80	2	0	0	70	1	1	0	0	15.83
69	2	0	3	42	1	1	0	0	18.25
65	1	0	1	6	2	1	0	1	21.75
57	1	0	3	160	1	1	1	0	28.67
65	1	1	1	12	2	1	0	0	21.25
48	1	1	3	14	1	1	1	1	17
66	2	0	3	10	1	1	0	0	24.67
73	1	0	3	46	2	0	1	1	30.32
75	2	0	3	40	2	0	0	0	28.68
54	2	0	0	100	1	0	0	0	28.67
63	2	0	0	7	2	0	0	0	27
63	1	1	2	84	2	0	1	1	26.58
66	2	0	2	18	2	0	0	0	25.33
74	1	1	1	96	1	0	0	0	24.63
52	2	1	3	56	1	0	0	0	23.67
73	1	0	3	4	2	0	1	1	23.59
67	2	0	2	52	1	0	0	0	23.19
53	1	0	0	34	2	0	0	0	22.25
71	1	1	2	14	2	0	1	1	22
61	1	1	1	16	2	0	1	1	21.5
66	2	0	2	10	2	0	0	0	19.25
66	1	0	1	66	2	0	1	1	19.25
67	2	0	3	20	2	0	0	0	19.22
45	1	0	3	25	2	0	0	1	17.74
55	1	0	0	6	2	0	1	0	17.5
54	1	0	3	36	2	0	0	0	16.8
63	2	0	3	46	2	0	0	0	16.33
68	2	0	0	40	1	1	0	0	16.2
68	2	0	0	86	1	0	0	0	16.2
48	1	0	2	16	2	0	1	0	15.5
63	1	1	2	4	2	0	1	1	15.4
56	1	0	0	38	1	0	0	0	14.83
50	1	0	1	28	2	0	0	1	14.8
48	1	0	1	8	2	0	1	1	14.5
53	1	0	2	22	2	0	1	1	14.17
75	2	0	3	8	2	0	0	0	14
70	1	0	1	84	2	0	0	1	13.86
71	1	0	0	42	1	0	0	1	13.17
48	1	0	0	40	1	0	1	0	12.83
57	1	0	2	16	2	0	0	0	12.71
63	1	0	0	80	1	0	0	0	12.57
43	1	0	3	24	1	0	1	1	12.21
53	1	0	0	42	1	0	0	0	12.14
48	1	1	3	8	2	0	0	0	11.29
30	1	0	0	20	2	0	1	0	10.86
41	1	1	3	12	1	0	1	0	7.89
69	1	1	3	7	2	0	0	0	47.5
51	1	0	0	10	2	0	1	1	35.91
70	1	1	3	102	1	0	1	0	28.06
53	1	1	0	10	2	0	0	0	28
72	1	0	3	52	1	0	0	0	25.25
69	1	0	0	12	2	0	1	0	23.33
70	1	1	3	92	2	0	0	0	23
77	2	0	0	46	1	0	0	0	20.75
71	1	0	0	24	1	0	0	0	20.5
52	1	1	2	20	2	0	1	0	19.18
56	1	0	0	10	2	0	0	0	15.4
41	1	0	0	10	1	0	1	1	14.6
64	2	0	1	132	2	0	0	0	13.33
51	1	0	0	32	1	0	1	1	12.38
59	2	0	0	74	1	1	0	0	12.33
41	1	0	1	4	2	0	1	1	12.33
53	1	1	0	68	1	0	0	0	12.14
61	1	0	0	48	2	0	1	0	11.5
63	1	0	3	56	1	0	1	1	11.14
59	1	0	3	72	1	0	0	0	11.06
62	1	0	1	82	1	0	0	1	11
72	2	0	2	60	1	0	0	0	9.63
57	2	0	3	2	2	0	0	0	23.24
69	1	0	3	66	2	1	0	0	27.18
57	1	1	2	80	2	0	0	0	28.24
60	1	0	1	4	1	0	0	0	15.5
69	1	0	0	50	2	0	1	0	45.24
44	1	0	0	12	2	0	0	0	42.4
56	1	0	3	12	1	0	0	0	41.3
64	1	0	3	56	2	0	1	1	39.2
45	1	0	0	6	2	0	0	0	32.33
49	1	0	3	16	2	0	0	0	30.71
51	1	1	2	78	1	0	1	1	30
59	1	0	2	100	2	0	1	0	29.67
67	2	0	2	8	2	0	0	0	25.67
64	2	0	3	20	2	0	0	0	22.56
52	1	0	3	40	1	0	1	1	20.25
69	2	0	3	80	1	0	0	0	18.8
60	2	1	1	10	2	0	0	0	18.5
64	2	0	3	8	2	0	0	0	18.2
49	2	0	1	4	2	0	0	0	18
62	1	0	3	8	1	0	0	0	17.8
69	1	1	0	71	2	0	0	0	17.75
67	1	1	0	8	2	0	1	0	16.15
49	1	0	0	40	1	0	1	0	15.97
55	1	0	3	6	2	0	1	1	14.53
56	1	0	0	28	2	0	1	1	14
46	1	1	2	80	2	0	1	1	13.83
50	1	1	0	79	1	0	0	0	12.57
47	1	0	0	8	1	0	0	0	12.5
60	2	1	0	10	2	0	0	0	11.71
52	1	0	3	28	2	0	1	1	8.44
42	1	0	0	6	1	0	1	0	40.45
78	1	0	2	46	1	0	1	0	39
68	2	0	3	26	1	0	0	0	38.46
59	2	1	0	48	1	0	0	0	35.2
60	2	1	3	1	2	0	0	0	32.67
42	1	0	3	66	1	0	0	1	28.33
79	2	0	1	16	2	0	0	0	27.33
77	1	0	0	20	2	0	0	0	27.19
60	1	0	1	18	2	0	0	0	26.67
73	2	1	2	104	2	0	0	0	25.75
75	1	0	1	6	2	0	1	1	22.44
59	2	0	3	10	2	0	0	0	20.75
49	2	0	0	16	1	0	0	0	20.41
49	1	1	3	40	2	0	1	1	17.55
43	1	0	0	10	2	0	0	0	17.5
65	1	0	0	48	1	0	0	0	16.6
28	1	0	1	4	2	0	1	0	16.2
57	1	0	2	6	2	0	0	0	14.5
66	1	0	0	20	2	0	0	0	13.57
41	1	0	0	32	1	0	0	0	11.14
72	2	0	3	26	2	0	0	0	9.63
52	2	1	1	3	2	0	0	0	33.13
56	1	1	3	14	1	0	0	0	33
55	2	0	3	4	2	0	0	0	28.33
65	1	0	3	16	1	0	1	1	26.67
68	1	0	0	3	2	0	0	1	25.14
41	1	1	3	108	2	0	1	0	24.33
63	2	0	3	28	2	0	0	0	19.51
61	1	1	0	40	2	1	1	1	19.25
43	1	0	3	28	2	0	0	0	18.25
64	1	0	2	4	2	0	1	0	17.4
47	1	0	3	80	1	1	0	0	31.14
63	1	1	0	14	1	0	1	1	27.58
69	2	0	2	5	2	0	0	0	21.75
62	2	0	0	10	2	0	0	0	21.25
64	2	0	3	5	1	0	0	0	45.5
56	1	0	0	6	1	0	0	0	41
59	1	0	0	88	2	0	1	1	39.5
53	1	0	0	10	2	0	0	0	38
61	2	1	3	3	2	0	0	0	36.82
62	1	0	0	24	1	0	0	0	33.13
57	1	1	0	28	1	0	1	1	32.8
78	1	1	3	30	2	0	0	0	32.69
38	1	0	3	24	1	0	1	1	32
52	1	0	2	8	2	0	0	0	31.61
69	1	0	3	68	1	0	1	1	31.11
69	2	0	0	12	2	0	0	0	30.33
56	1	0	0	26	1	0	0	1	30.33
60	2	1	3	44	2	0	0	0	30.31
54	1	0	0	32	1	0	1	1	28.67
39	1	0	0	32	2	0	0	0	27.65
58	2	0	3	3	1	0	0	0	27.63
76	2	1	3	4	2	0	0	0	27
67	1	1	1	30	2	0	0	0	26.06
73	2	0	3	6	1	0	0	0	24.75
68	1	1	2	40	2	0	0	0	23.5
63	1	0	0	5	2	0	1	1	23
65	1	0	3	122	1	0	1	1	22.75
66	1	0	0	24	2	0	1	1	22.6
64	2	1	3	40	1	0	0	0	21.95
66	2	0	0	8	1	0	0	0	20.5
56	1	0	0	31	2	0	1	1	20
66	2	0	3	46	1	0	0	0	19.56
73	1	1	0	4	2	0	0	0	19.25
58	1	0	3	40	1	0	1	1	18.68
55	1	0	0	6	1	0	0	0	15.2
65	1	1	0	40	1	0	1	1	15
56	1	1	2	48	2	0	0	0	15
65	1	0	3	64	1	0	1	1	14.33
72	2	0	2	44	1	0	0	0	14.33
80	1	0	2	2	1	0	0	0	13.55
57	1	1	3	24	2	0	0	0	13.17
62	1	0	1	16	1	0	1	1	13
47	1	0	0	16	1	0	1	1	12.57
65	1	0	1	58	1	0	1	1	12.5
64	1	0	3	12	2	0	0	0	12.5
39	1	0	0	20	2	0	0	0	12.33
74	2	1	3	2	1	0	0	0	12.33
69	1	0	3	72	2	0	1	1	12.33
51	1	1	3	10	1	0	1	1	11.86
63	1	1	2	70	2	0	1	0	11.67
71	2	0	2	136	2	0	0	0	11.57
49	1	0	1	34	1	0	1	1	11.33
51	2	0	1	6	2	0	0	0	45
80	2	0	0	40	1	0	0	0	43.5
60	2	0	3	30	2	0	0	0	40
70	1	0	3	18	2	0	0	0	40
63	1	0	0	50	1	0	0	0	39
74	2	0	3	54	1	0	0	0	36.67
54	2	0	0	5	2	0	0	0	35.77
68	1	0	2	62	2	0	0	0	32.67
81	2	0	3	62	2	0	0	0	32
59	1	0	3	56	1	0	0	0	32
53	2	0	0	32	2	0	0	0	32
46	2	1	3	40	2	0	0	0	31.29
74	2	0	0	80	1	0	0	0	31.15
68	2	1	0	84	1	0	0	0	31
66	2	1	1	60	1	0	0	0	31
51	1	0	0	16	2	0	1	1	31
68	2	0	0	10	2	0	0	0	30
65	2	0	3	17	2	0	0	0	30
42	1	0	3	36	1	0	1	0	29.75
58	1	0	3	44	1	0	1	1	29
62	1	0	2	10	2	0	0	0	28.53
70	2	1	3	56	1	0	0	0	27.33
67	1	0	2	32	2	0	0	0	27
68	2	1	3	4	2	0	0	0	27
50	2	0	0	40	2	0	0	0	27
73	2	0	3	6	2	0	0	0	27
71	2	0	0	78	2	0	0	0	26.67
50	1	0	0	56	1	0	1	0	25.9
61	2	0	0	50	2	0	0	0	24.67
50	1	1	3	106	1	0	1	0	24.33
57	1	0	0	40	2	0	0	0	24.33
50	2	0	0	4	2	0	0	0	24.21
70	2	1	1	48	1	0	0	0	24
72	1	0	3	6	2	0	0	0	23.25
48	1	1	3	64	1	0	1	1	22.5
73	2	1	0	122	1	0	0	0	21.5
71	1	0	3	44	2	0	0	0	21.5
65	1	0	3	112	2	0	0	0	21.5
55	1	1	3	50	1	0	0	0	21.32
38	1	0	0	16	1	0	1	1	21.25
47	1	0	2	8	2	0	0	0	21
58	1	0	3	10	2	0	1	1	21
38	1	0	0	20	1	0	0	0	20.77
81	1	0	0	20	1	0	1	1	20.75
64	2	0	1	48	2	0	0	0	20.5
61	1	0	0	50	1	0	1	1	20.5
60	1	1	2	98	1	0	0	0	19.77
39	2	0	0	10	2	0	0	0	19.5
62	2	0	3	32	2	0	0	0	19.09
63	1	1	3	177	1	0	1	1	18.84
70	1	1	3	10	2	0	0	0	18.8
57	1	1	0	6	1	0	1	1	18.22
60	1	0	1	26	2	0	1	1	17.89
66	1	0	0	30	1	0	0	0	17.33
47	1	0	0	24	1	0	0	0	17.2
56	1	0	0	68	1	0	1	1	17.14
65	1	1	3	18	2	0	0	0	16.8
60	1	1	3	92	1	0	1	1	16.8
58	2	0	3	16	1	0	0	0	16.2
58	1	1	0	44	1	0	1	1	16.2
55	1	0	3	16	2	0	0	0	16.2
64	2	0	3	30	2	0	0	0	16.17
77	2	1	2	24	2	0	0	0	15.8
68	2	1	3	74	1	0	0	0	15.8
57	1	0	0	76	1	0	0	1	15.8
69	2	1	2	6	2	0	0	0	15.67
61	1	0	1	30	1	0	0	0	15.4
76	2	0	3	34	2	0	0	0	15.4
66	1	0	3	32	2	0	0	0	15.2
52	1	0	3	22	1	0	1	1	15.2
47	1	0	3	18	2	0	0	0	15.17
65	1	0	0	20	1	0	0	0	15
61	2	1	3	92	1	0	0	0	14.6
53	1	1	0	41	2	0	0	0	14.43
67	1	0	1	28	2	0	0	0	14.36
63	1	0	0	20	1	0	0	0	13.5
45	1	0	3	66	1	0	1	0	12.88
43	1	0	3	10	2	0	0	0	12.57
83	1	1	3	42	2	0	0	0	12.5
61	1	0	0	18	1	0	0	0	12.5
65	1	1	0	120	1	0	1	1	12.33
63	1	0	0	68	2	0	0	0	12.29
68	1	0	3	44	1	0	1	1	12
73	2	1	3	1	2	0	0	0	11.86
38	1	0	0	40	1	0	0	0	11.71
78	2	0	0	52	1	0	0	0	9.22
53	2	0	0	16	1	0	0	0	60
68	2	0	0	6	2	0	0	0	43
57	2	0	0	8	2	0	0	0	37.6
80	2	0	0	48	1	0	0	0	37
65	2	1	0	24	1	0	0	0	32.96
55	1	1	0	52	2	0	1	0	32.81
68	2	1	2	10	2	0	0	0	29.67
56	2	1	3	54	1	0	0	0	29.39
61	1	0	0	40	2	0	1	0	28.67
52	1	0	0	22	1	0	1	0	28.33
56	2	1	0	20	2	0	0	0	26.67
80	2	0	1	48	2	0	0	0	26
65	1	1	3	112	1	0	0	0	24.32
70	1	0	3	6	2	0	0	0	23.95
67	2	1	0	26	1	0	0	0	22.93
69	1	1	2	68	2	0	1	1	22.5
64	2	0	0	6	2	0	0	0	22.25
69	2	0	3	14	2	0	0	0	21.5
59	1	0	0	16	2	0	0	0	21.22
53	1	0	0	44	2	0	0	0	20.8
55	1	1	3	62	1	0	0	1	20.25
54	1	0	3	46	1	0	0	1	20
77	1	0	0	58	1	0	1	1	18.6
50	2	1	0	6	2	0	0	0	18.2
68	1	0	1	84	1	1	0	0	17.96
69	1	0	0	22	1	0	0	0	17.92
51	1	0	0	40	2	0	0	0	17.83
67	1	0	3	44	2	0	1	1	17.5
55	2	0	0	4	2	0	0	0	16.47
78	1	0	3	20	1	0	0	0	16.44
65	1	1	1	38	1	0	1	1	16.32
65	1	0	2	52	2	0	0	0	15.67
72	2	0	0	68	1	0	0	0	15.2
56	1	1	3	90	1	0	1	0	15.17
50	1	0	2	16	2	0	0	0	15
61	1	1	0	104	2	0	0	0	14.75
61	1	1	2	5	2	0	1	0	14.33
60	1	0	0	32	1	0	1	1	14.2
82	2	0	3	30	1	0	0	0	13.5
55	1	1	3	40	1	0	1	0	12.9
74	2	0	0	168	2	0	0	0	11.43
52	1	0	3	42	1	0	0	0	10.86
61	1	0	0	56	1	0	1	0	10.63
48	1	1	2	30	2	0	0	0	10.43
72	1	0	3	4	2	0	0	0	10.14
65	1	0	0	4	2	0	1	1	9.86
64	1	1	3	20	2	0	1	0	9.2
50	2	1	3	34	2	0	0	0	38.8
39	2	0	3	44	2	0	0	0	36.67
56	1	1	0	90	2	0	0	0	34.29
46	2	0	0	20	2	0	0	0	30.33
73	2	0	3	10	2	0	0	0	28.33
53	2	0	3	44	2	0	0	0	28
73	1	1	3	76	2	0	0	0	27.3
66	2	0	3	10	2	0	0	0	26.94
58	1	0	0	22	2	0	0	0	25.67
62	2	0	3	10	2	0	0	0	25.41
43	1	1	1	20	2	0	1	1	25
62	2	0	0	5	2	0	0	0	24.33
69	1	1	0	48	2	0	0	0	24.32
52	1	0	0	22	1	0	0	0	23.5
35	2	1	2	18	2	0	0	0	23.33
69	1	0	0	28	2	0	0	0	23.25
52	1	0	0	6	2	0	0	0	23.25
55	1	1	3	40	2	0	1	0	22.16
57	2	0	3	22	1	0	0	1	21.75
53	2	0	3	4	2	0	0	0	21.75
69	2	0	2	92	2	0	0	0	21.25
45	1	0	0	56	1	0	1	1	21
67	2	1	1	48	2	0	0	0	20
68	1	1	0	20	2	0	0	0	19.75
53	2	1	3	60	2	0	0	0	19
53	1	0	1	30	2	0	0	1	19
58	1	0	0	15	2	0	0	0	18.98
63	1	1	2	44	2	0	0	0	17.92
56	2	0	3	5	2	0	0	0	17.8
47	1	1	3	40	2	0	0	0	17.4
73	1	0	0	40	1	0	0	0	16.8
65	1	0	2	10	2	0	0	1	16.74
49	1	1	0	42	2	0	1	1	16.2
65	1	1	1	5	2	1	0	0	15.4
75	1	0	1	48	1	1	0	0	15.4
53	1	0	0	23	2	0	0	0	15
57	1	0	0	33	1	0	1	1	14.67
52	1	0	3	24	1	0	1	1	14.6
56	1	1	3	12	2	0	0	0	14.33
61	2	0	3	32	2	0	0	0	14.24
51	2	0	3	10	2	0	0	0	13.17
61	2	0	3	30	2	0	0	0	13.17
62	2	0	1	80	1	0	0	0	13
72	1	0	0	0	2	0	0	0	12.57
63	1	0	0	6	2	0	0	0	12.38
73	1	0	2	120	1	0	0	0	11.37
50	1	1	3	30	2	0	1	0	10.71
76	1	0	3	68	1	0	1	1	10.63
79	1	0	0	48	2	0	0	0	10.43
56	1	0	2	14	2	0	1	0	55.88
64	2	0	0	7	2	0	0	0	48.5
47	1	0	0	84	1	0	0	0	39.26
73	2	0	2	8	2	0	0	0	38
55	2	0	3	40	1	0	0	0	37.33
61	1	0	1	24	2	0	0	0	37
60	1	0	0	4	2	0	0	0	36.77
62	2	1	1	22	2	0	0	0	34.17
41	1	0	0	16	1	0	0	0	34.14
62	1	0	0	18	2	0	1	0	32.67
48	1	1	0	2	2	0	0	0	31.82
71	2	1	0	8	2	0	0	0	30.67
46	2	0	0	6	2	0	0	0	30.3
50	1	0	0	90	2	0	1	0	30
62	2	1	3	30	2	0	0	0	28
64	2	1	0	44	1	0	0	0	28
56	1	0	0	48	2	0	1	1	27.67
60	2	0	3	124	1	0	0	0	27.5
55	1	0	2	60	1	0	0	0	26.51
62	1	1	3	20	2	0	1	0	25.5
54	1	0	0	20	2	0	1	1	25.33
54	2	0	3	2	2	0	0	0	24.52
55	2	0	2	4	2	0	0	0	24.09
71	2	0	2	16	2	0	0	0	23.42
64	1	0	1	0	2	0	0	0	23.33
64	1	0	2	84	1	0	0	0	21.25
60	1	0	0	32	2	0	0	0	20.98
53	1	0	0	56	2	0	0	0	20.25
63	1	0	0	5	2	0	0	1	20.25
70	2	0	0	20	2	0	0	0	20
59	1	0	3	12	1	0	0	0	19.67
63	1	0	3	68	1	0	1	1	19.5
68	1	0	0	12	2	0	0	0	19.5
52	1	0	0	10	2	0	0	1	19.41
62	2	0	0	18	2	0	0	0	19.25
66	1	1	2	7	2	0	0	0	18.27
65	1	0	0	58	1	0	1	1	18.2
69	2	0	2	10	2	0	0	0	17.5
66	1	0	3	22	2	0	0	0	17.5
73	2	0	3	22	2	0	0	0	17.4
61	1	0	3	14	1	0	1	1	17.4
78	1	0	1	6	2	0	0	0	17
51	1	0	0	4	2	0	1	1	16.92
71	1	0	3	3	2	0	0	1	16.6
65	2	0	3	30	1	0	0	0	16.6
52	1	0	3	16	2	0	0	0	16.4
48	1	0	2	10	2	0	0	0	16.18
42	1	0	2	32	1	0	1	1	16
55	1	0	2	28	1	0	0	0	15.8
48	1	0	3	2	2	0	1	1	15.6
60	1	0	3	32	1	0	0	0	14.85
49	1	0	0	6	1	0	1	1	14.26
55	1	1	0	10	2	0	0	0	14
45	1	0	2	20	2	0	0	0	13.43
55	1	0	1	16	1	0	1	1	13.33
68	2	0	1	8	2	0	0	0	13
80	2	0	3	48	1	0	0	0	12.83
71	2	0	0	38	1	0	0	0	12.47
70	1	0	3	72	1	0	0	0	12.33
72	1	1	0	58	1	0	0	0	11.88
64	2	0	0	84	1	0	0	0	11.38
56	1	0	3	69	1	0	1	1	10.43
63	2	0	3	56	1	0	0	0	8.78
71	1	1	3	64	1	0	1	1	54.5
74	2	0	3	100	2	0	0	0	53
56	2	1	3	92	2	0	0	0	43
52	1	0	0	40	1	0	0	0	38
55	1	0	3	54	1	0	0	0	32.17
52	2	0	3	44	2	0	0	0	31
80	1	0	0	10	2	0	1	1	31
54	2	0	0	6	2	0	0	0	30.67
69	2	0	2	56	2	0	0	0	30
54	1	0	0	26	2	0	1	1	29.33
71	2	0	0	3	2	0	0	0	29.14
56	1	0	3	40	2	0	0	0	29
51	2	0	0	40	1	0	0	0	28.71
50	1	0	3	80	1	0	1	0	27.06
53	1	0	0	40	2	0	1	1	26
54	2	0	2	56	1	0	0	0	24.87
78	2	0	0	20	1	0	0	0	24.33
55	1	1	3	72	2	0	0	0	24.05
64	1	0	0	60	1	0	1	0	23.95
61	2	1	1	16	2	0	0	0	23.75
59	1	0	2	6	2	0	0	0	23.33
65	1	0	1	28	2	0	0	0	23.25
62	2	0	2	40	2	0	0	0	23.06
69	1	0	0	42	1	0	1	0	23
72	1	0	3	12	2	0	0	0	22.75
44	1	0	0	5	2	0	0	0	22.67
68	1	0	1	140	1	0	0	0	21.9
64	2	1	0	6	2	0	0	0	21
63	1	0	0	36	2	1	0	0	20.96
72	1	0	0	35	2	0	0	0	20.5
50	1	0	1	86	2	1	0	0	20.2
61	1	0	0	14	2	0	0	0	19.5
61	1	1	3	26	2	0	1	1	19
75	1	0	3	24	1	0	1	0	18.73
53	1	0	0	90	1	0	0	0	18.18
74	2	0	0	52	1	0	0	0	18.09
42	1	0	0	52	1	0	1	1	18.04
69	2	0	0	44	2	0	0	0	17.6
51	1	0	1	20	2	0	0	0	17.4
50	1	0	0	212	1	0	0	0	17.4
47	1	0	0	56	1	0	1	1	16.8
49	1	0	1	8	2	0	1	1	16.47
54	1	0	3	72	2	0	1	0	15.93
76	1	0	0	26	2	0	1	1	14
62	1	0	3	32	1	0	0	0	13.71
68	1	0	0	126	1	0	1	0	13.61
48	1	0	3	10	2	0	0	0	13.5
38	1	1	3	40	1	0	0	0	12.57
53	1	0	3	34	2	0	0	0	12
81	2	1	2	136	2	0	0	0	11.14
29	1	0	3	96	1	0	0	0	11.11
63	2	0	0	1	2	0	1	0	45
60	2	0	3	4	2	0	0	0	43
43	1	0	3	10	2	0	0	1	42.86
51	1	0	2	25	2	0	1	1	31
62	1	1	0	38	1	0	0	0	31
77	1	1	1	52	2	0	1	0	29.67
52	1	0	1	26	1	0	0	0	27.42
60	2	0	0	28	2	0	0	0	27
45	1	0	1	64	1	0	1	1	25.94
72	2	1	3	56	1	0	1	0	25.67
52	1	1	3	60	1	0	1	0	25
73	2	0	1	6	2	0	0	0	24.75
49	2	1	3	64	1	0	0	0	24.25
70	2	0	3	64	2	0	1	1	23
48	1	0	0	40	2	1	1	0	20.25
61	1	0	0	56	1	0	0	0	18.3
54	1	0	0	40	1	0	0	0	17
69	1	1	2	66	1	0	1	0	16.8
63	2	1	0	12	2	0	0	0	16.6
67	2	1	3	2	2	0	0	0	15.8
58	1	0	0	72	2	0	1	0	15.6
56	2	1	3	12	2	0	0	0	14.5
68	1	0	0	20	1	0	0	0	14
56	1	1	0	42	1	0	0	0	12.67
69	1	0	3	8	2	0	0	0	12.57
72	1	0	0	6	2	0	1	1	10.5
56	1	0	0	74	1	0	0	0	9.56
64	2	0	0	4	2	0	0	0	57.65
71	1	0	0	40	1	0	0	0	39.5
72	1	0	0	42	1	0	0	0	37
52	2	0	3	10	2	0	0	0	29.33
63	2	0	2	0.5	2	0	0	0	23.33
84	2	1	3	132	1	0	0	0	23.08
61	1	0	0	8	1	0	0	0	21.5
66	2	1	3	6	2	0	0	0	21.25
62	2	0	3	8	2	0	0	0	20.75
45	1	1	1	46	2	0	0	0	20.5
53	1	0	3	44	1	0	1	1	18.43
40	1	1	0	12	1	0	1	1	14
54	1	1	3	114	1	0	0	0	10.5
79	1	0	3	160	1	0	0	0	25.33
67	2	0	3	14	2	0	0	0	22.16
78	2	0	3	72	2	1	0	0	19.75
49	1	0	0	20	2	0	1	1	36.92
53	1	0	2	48	1	0	0	1	36.4
61	1	0	0	22	1	0	1	1	35.56
62	1	1	0	8	2	0	0	0	35
71	1	1	0	106	2	0	0	0	32.22
72	1	1	0	98	1	0	0	0	30.79
67	2	0	3	8	2	0	0	0	30.65
64	1	1	0	14	2	0	1	1	24.33
61	2	0	0	108	2	0	0	0	22.95
75	1	1	2	44	2	0	1	1	21.25
63	1	0	1	108	1	0	0	0	20
60	1	1	1	14	2	0	1	0	18
60	1	0	0	6	2	0	1	1	18
53	1	0	0	28	1	0	1	1	16.8
56	1	0	0	8	2	0	0	0	16
76	1	0	1	63	1	0	0	0	15.6
63	2	1	1	8	2	0	0	0	14.8
78	2	0	1	36	2	0	0	0	14.04
63	1	0	1	16	2	0	1	1	13.71
76	1	0	1	32	2	0	0	0	13.17
56	1	0	1	46	1	0	0	0	11.56
70	1	0	0	2	2	0	0	0	11.5
65	1	0	1	56	2	0	1	0	10.86
45	1	1	1	14	2	0	1	1	10.67
